# Supplementary material for: How Can Cardiac Rehabilitation Promote Health Literacy? Results from a Qualitative Study in Cardiac Inpatients
Source: Int J Environ Res Public Health. 2022 Jan 24;19(3):1300. doi: 10.3390/ijerph19031300 (PMC8835102; doi:10.3390/ijerph19031300)
Supplement: Supplementary file 1 [file ijerph-19-01300-s001.zip]

Archive with 1 entries (1 files):
- ijerph-1464381-supplementary.pdf
